# Supplementary material for: Mechanistic Wound Healing of Ficus trijuja Leaf Extract and Its Lipid Nanocapsule Supported by Metabolomic Profiling and In Vivo Studies
Source: Int J Mol Sci. 2025 Jan 23;26(3):928. doi: 10.3390/ijms26030928 (PMC11817089; doi:10.3390/ijms26030928)
Supplement: Supplementary file 1 [file ijms-26-00928-s001.zip]

Archive with 1 entries (1 files):
- ijms-3357334-supplementary.pdf
